# Supplementary material for: Passive Fire Protection of Taeda pine Wood by Using Starch-Based Surface Coatings
Source: Polymers (Basel). 2021 Nov 6;13(21):3841. doi: 10.3390/polym13213841 (PMC8587060; doi:10.3390/polym13213841)
Supplement: Supplementary file 1 [file polymers-13-03841-s001.zip]

Archive with 1 entries (1 files):
- ATMcALDPJMA_Supplementary materials171021.pdf
